# Supplementary material for: Elucidation of the anti-lung cancer mechanism of Juan-Liu-San-Jie prescription based on network pharmacology and experimental validation
Source: Heliyon. 2023 Jul 23;9(8):e18298. doi: 10.1016/j.heliyon.2023.e18298 (PMC10407049; doi:10.1016/j.heliyon.2023.e18298)
Supplement: Multimedia component 1 [file mmc1.zip]

Archive with 1 entries (1 files):
- Gel and Plots.rar
